# Supplementary material for: Chaotic Itinerancy in Collective Behaviour Emerging from Active Inference: A Multi-Agent Model of Trust and Empowerment Dynamics in Theatre Workshops
Source: Entropy (Basel). 2026 Apr 24;28(5):491. doi: 10.3390/e28050491 (PMC13205385; doi:10.3390/e28050491)
Supplement: Supplementary file 1 [file entropy-28-00491-s001.zip]

Archive with 1 entries (1 files):
- entropy-4213891-supplementary.pdf
